# Supplementary material for: Maternal plasma vitamin D levels across pregnancy are not associated with neonatal birthweight: findings from an Australian cohort study of low-risk pregnant women
Source: BMC Pregnancy Childbirth. 2023 Jan 26;23:67. doi: 10.1186/s12884-022-05336-0 (PMC9878969; doi:10.1186/s12884-022-05336-0)
Supplement: Supplementary file 1 — Additional file 1. [file 12884_2022_5336_MOESM1_ESM.xlsx]

## Sheet: UV index
Monthly Averages of Daily UV Index
	1905-01-01	1905-02-01	1905-03-01	1905-04-01	1905-05-01	1905-06-01	1905-07-01	1905-08-01	1905-09-01	1905-10-01	1905-11-01	1905-12-01
All Years	10.2	9	6.9	4.4	2.4	1.6	1.8	2.7	4.3	6.3	8.2	9.8
2015								2.6	5.1	7	8.3	10.3
2016	9.9	9.5	6.5	4.2	2.6	1.8	1.9	3	4.2	6.3	8.2	10.5
2017	10.6	9.2	7.6	4.2	2.5	1.6	1.8
